# Supplementary material for: Palmitoylethanolamide/Baicalin Supplementation and Changes in Pain and Sudomotor Function in Type 2 Diabetes: A Retrospective Matched Real-World Cohort Study
Source: Nutrients. 2026 Jun 11;18(12):1894. doi: 10.3390/nu18121894 (PMC13304978; doi:10.3390/nu18121894)
Supplement: Supplementary file 1 [file nutrients-18-01894-s001.zip]

Archive with 1 entries (1 files):
- nutrients-4335725-supplementary.pdf
